# Supplementary material for: Evolutionary Insight into the Trypanosomatidae Using Alignment-Free Phylogenomics of the Kinetoplast
Source: Pathogens. 2019 Sep 18;8(3):157. doi: 10.3390/pathogens8030157 (PMC6789588; doi:10.3390/pathogens8030157)
Supplement: Supplementary file 1 [file pathogens-08-00157-s001.zip]

Archive with 2 entries (2 files):
- Supplementary Files 1 - 5.pdf
- Supplementary Files 6.xlsx
