# Supplementary material for: Evolutionary Insight into the Trypanosomatidae Using Alignment-Free Phylogenomics of the Kinetoplast
Source: Pathogens. 2019 Sep 18;8(3):157. doi: 10.3390/pathogens8030157 (PMC6789588; doi:10.3390/pathogens8030157)
Supplement: Supplementary file 1 [file pathogens-08-00157-s001.zip › Supplementary Files 6.xlsx]

## Sheet: Description
Evolutionary insight into the Trypanosomatidae using alignment-free phylogenomics of the kinetoplast
		Alexa Kaufer, Damien Stark, John Ellis
Supplementary Files S6
S6 - Comparison of distance matrices
Below diagonal: genetic distance calculated from multiple sequence alignment
Above diagonal: genetic distance calculated from FFP alignment-free analysis

## Sheet: S6 - Distance matrices
	A.deanei	B.ayalai	C.fasciculata	E.herreri	E.monterogeii	E.schaudinni	H.megaseliae	L.aethiopica	L.amazonensis	L.arabica	L.braziliensis	L.donovani	L.enriettii	L.guyanensis	L.infantum	L.lainsoni	L.macropodum	L.major	L.martiniquensis	L.mexicana	L.panamensis	L.peruviana	L.pifanoi	L.pyrrhocoris	L.seymouri	L.shawi	L.tarentolae	L.tropica	L.turanica	P.confusum	P.deanei	P.hertigi	T.brucei_brucei	T.brucei_rhodesiense	T.copemani	T.cruzi_CL	T.cruzi_Esmeraldo	T.cruzi_Marinkellei	T.cruzi_Silvio	T.grayi	T.lewisi	T.rangeli	T.vivax_Liem	T.vivax_MTI	Z.australiensis
A.deanei	0	0.916	0.9	0.911	0.904	0.897	0.903	0.912	0.907	0.913	0.898	0.911	0.897	0.901	0.909	0.903	0.902	0.916	0.899	0.906	0.901	0.897	0.907	0.897	0.904	0.901	0.904	0.909	0.911	0.923	0.907	0.906	0.931	0.931	0.934	0.935	0.942	0.936	0.935	0.924	0.925	0.922	0.936	0.937	0.916
B.ayalai	0.332025	0	0.899	0.886	0.884	0.88	0.883	0.887	0.886	0.899	0.884	0.883	0.893	0.884	0.883	0.881	0.882	0.902	0.88	0.871	0.885	0.884	0.883	0.909	0.881	0.884	0.883	0.891	0.893	0.903	0.884	0.882	0.877	0.876	0.897	0.909	0.91	0.905	0.914	0.889	0.905	0.894	0.916	0.916	0.911
C.fasciculata	0.320632	0.285082	0	0.864	0.858	0.857	0.898	0.861	0.852	0.858	0.857	0.858	0.854	0.857	0.86	0.863	0.847	0.864	0.844	0.84	0.859	0.857	0.852	0.835	0.81	0.856	0.857	0.857	0.857	0.906	0.857	0.859	0.91	0.911	0.912	0.92	0.921	0.923	0.92	0.909	0.924	0.914	0.934	0.935	0.848
E.herreri	0.298992	0.243626	0.221447	0	0.0461	0.495	0.887	0.801	0.795	0.814	0.814	0.799	0.819	0.817	0.799	0.811	0.821	0.792	0.802	0.792	0.816	0.814	0.796	0.852	0.858	0.817	0.781	0.799	0.812	0.923	0.707	0.709	0.919	0.92	0.911	0.913	0.923	0.92	0.916	0.911	0.91	0.91	0.923	0.923	0.857
E.monterogeii	0.298215	0.242153	0.219559	0.00294195	0	0.475	0.88	0.79	0.781	0.805	0.809	0.793	0.811	0.811	0.791	0.806	0.817	0.795	0.791	0.779	0.81	0.809	0.783	0.846	0.848	0.812	0.771	0.788	0.801	0.916	0.696	0.697	0.918	0.918	0.909	0.912	0.919	0.917	0.914	0.905	0.905	0.906	0.922	0.922	0.857
E.schaudinni	0.287429	0.242517	0.222119	0.0676268	0.065786	0	0.882	0.789	0.78	0.802	0.803	0.784	0.806	0.805	0.784	0.801	0.809	0.794	0.791	0.781	0.806	0.803	0.782	0.858	0.85	0.804	0.777	0.79	0.798	0.913	0.691	0.693	0.907	0.907	0.909	0.9	0.909	0.905	0.904	0.906	0.913	0.895	0.916	0.916	0.853
H.megaseliae	0.318222	0.250567	0.272549	0.242335	0.240921	0.237889	0	0.898	0.892	0.894	0.889	0.889	0.894	0.89	0.887	0.894	0.891	0.897	0.89	0.885	0.891	0.89	0.895	0.892	0.877	0.891	0.89	0.896	0.89	0.895	0.873	0.868	0.9	0.9	0.895	0.909	0.916	0.905	0.913	0.903	0.906	0.905	0.914	0.915	0.894
L.aethiopica	0.317281	0.264458	0.234355	0.167952	0.166534	0.168013	0.2619	0	0.59	0.465	0.776	0.479	0.768	0.777	0.475	0.771	0.765	0.46	0.757	0.575	0.777	0.776	0.572	0.86	0.843	0.78	0.694	0.188	0.401	0.916	0.763	0.765	0.916	0.916	0.911	0.916	0.918	0.927	0.917	0.91	0.914	0.917	0.932	0.932	0.848
L.amazonensis	0.313393	0.256844	0.231333	0.166303	0.165053	0.167253	0.251788	0.123024	0	0.643	0.771	0.622	0.766	0.767	0.623	0.763	0.769	0.634	0.758	0.224	0.768	0.771	0.223	0.856	0.843	0.772	0.693	0.585	0.604	0.917	0.754	0.759	0.909	0.909	0.902	0.909	0.911	0.916	0.91	0.905	0.906	0.903	0.924	0.925	0.841
L.arabica	0.329985	0.2757	0.234976	0.178095	0.17681	0.178769	0.266123	0.105643	0.139374	0	0.782	0.551	0.77	0.783	0.538	0.782	0.779	0.46	0.772	0.635	0.783	0.781	0.631	0.871	0.851	0.782	0.732	0.451	0.334	0.919	0.788	0.783	0.91	0.91	0.917	0.914	0.917	0.92	0.914	0.909	0.912	0.912	0.931	0.932	0.858
L.braziliensis	0.306127	0.246464	0.229047	0.159935	0.159357	0.157517	0.252923	0.160457	0.154118	0.174093	0	0.767	0.777	0.0908	0.765	0.207	0.779	0.791	0.79	0.767	0.0897	0.00789	0.771	0.861	0.855	0.0896	0.766	0.771	0.776	0.921	0.778	0.773	0.904	0.903	0.904	0.907	0.909	0.911	0.909	0.907	0.909	0.905	0.931	0.932	0.851
L.donovani	0.308021	0.260744	0.230777	0.162938	0.161902	0.163667	0.259313	0.0960023	0.116846	0.116751	0.153552	0	0.778	0.765	0.0384	0.754	0.765	0.528	0.75	0.6	0.765	0.767	0.604	0.868	0.85	0.766	0.699	0.467	0.518	0.912	0.771	0.769	0.909	0.909	0.911	0.914	0.916	0.913	0.914	0.906	0.911	0.91	0.931	0.932	0.855
L.enriettii	0.319314	0.265795	0.242794	0.178923	0.177993	0.180877	0.263622	0.184367	0.179518	0.189857	0.176999	0.176894	0	0.783	0.769	0.78	0.673	0.773	0.729	0.768	0.785	0.777	0.77	0.855	0.843	0.783	0.778	0.768	0.776	0.91	0.796	0.798	0.907	0.907	0.911	0.914	0.916	0.92	0.915	0.898	0.915	0.909	0.924	0.924	0.85
L.guyanensis	0.304611	0.248453	0.231368	0.160252	0.159778	0.158078	0.253802	0.16064	0.154368	0.175148	0.0137696	0.15413	0.179223	0	0.763	0.207	0.778	0.794	0.791	0.763	0.0172	0.0896	0.767	0.855	0.854	0.0652	0.769	0.775	0.781	0.921	0.777	0.778	0.904	0.903	0.906	0.909	0.912	0.911	0.91	0.908	0.909	0.909	0.931	0.932	0.849
L.infantum	0.30753	0.26006	0.231629	0.163025	0.16176	0.163817	0.260525	0.0958058	0.117453	0.117278	0.154974	0.00776547	0.176719	0.155801	0	0.752	0.757	0.535	0.744	0.605	0.764	0.765	0.605	0.865	0.851	0.762	0.697	0.462	0.508	0.912	0.769	0.769	0.907	0.907	0.911	0.912	0.914	0.913	0.915	0.908	0.911	0.906	0.929	0.93	0.858
L.lainsoni	0.311318	0.256857	0.236405	0.166855	0.166251	0.166545	0.261751	0.167451	0.163544	0.179781	0.0382137	0.162087	0.184417	0.0383253	0.162799	0	0.781	0.786	0.79	0.76	0.208	0.205	0.765	0.861	0.856	0.21	0.765	0.765	0.772	0.92	0.779	0.778	0.906	0.905	0.905	0.907	0.912	0.909	0.909	0.909	0.91	0.902	0.926	0.927	0.849
L.macropodum	0.322698	0.264717	0.235377	0.181619	0.180557	0.183446	0.27002	0.182308	0.179279	0.190993	0.175352	0.176767	0.162583	0.175692	0.178766	0.180618	0	0.786	0.717	0.777	0.778	0.779	0.78	0.863	0.846	0.776	0.767	0.761	0.765	0.914	0.777	0.791	0.911	0.911	0.913	0.908	0.914	0.913	0.91	0.908	0.916	0.909	0.928	0.929	0.834
L.major	0.31884	0.267211	0.235216	0.167822	0.166759	0.170018	0.261992	0.0918954	0.124586	0.102237	0.166909	0.100267	0.183715	0.168511	0.101698	0.172546	0.180415	0	0.775	0.626	0.794	0.791	0.633	0.87	0.854	0.795	0.723	0.435	0.413	0.918	0.792	0.785	0.919	0.92	0.911	0.911	0.914	0.919	0.91	0.917	0.915	0.909	0.939	0.939	0.854
L.martiniquensis	0.317466	0.255332	0.235772	0.173989	0.172706	0.176111	0.25541	0.174613	0.17071	0.184094	0.166881	0.165676	0.166849	0.166544	0.166391	0.176732	0.159779	0.175909	0	0.761	0.793	0.79	0.759	0.844	0.854	0.791	0.773	0.759	0.761	0.909	0.781	0.784	0.908	0.908	0.909	0.908	0.912	0.909	0.909	0.901	0.905	0.908	0.922	0.923	0.842
L.mexicana	0.31042	0.256542	0.229229	0.166103	0.164459	0.165673	0.25574	0.11594	0.0417973	0.134318	0.156996	0.114166	0.178704	0.156502	0.11419	0.161878	0.178634	0.123731	0.171259	0	0.763	0.767	0.055	0.855	0.827	0.768	0.69	0.568	0.599	0.917	0.754	0.753	0.911	0.911	0.905	0.91	0.913	0.915	0.908	0.907	0.906	0.905	0.923	0.923	0.841
L.panamensis	0.305351	0.248873	0.231326	0.160512	0.160161	0.15811	0.253848	0.160659	0.154611	0.175427	0.0141458	0.154002	0.179218	0.00128561	0.155796	0.0387282	0.176329	0.168886	0.166916	0.156622	0	0.0874	0.767	0.855	0.854	0.0625	0.768	0.775	0.781	0.922	0.777	0.778	0.904	0.904	0.907	0.91	0.912	0.912	0.91	0.908	0.909	0.909	0.932	0.933	0.847
L.peruviana	0.306145	0.247046	0.229904	0.159961	0.159383	0.157771	0.253049	0.160843	0.154374	0.174464	0.0015622	0.153684	0.1775	0.0139609	0.154983	0.0379162	0.175569	0.167022	0.166786	0.15713	0.0143372	0	0.77	0.86	0.855	0.0865	0.766	0.771	0.777	0.921	0.779	0.773	0.904	0.903	0.904	0.907	0.91	0.911	0.908	0.907	0.909	0.905	0.931	0.932	0.85
L.pifanoi	0.311078	0.25451	0.228674	0.166225	0.164705	0.164602	0.255519	0.115737	0.0431868	0.134426	0.156494	0.113033	0.177821	0.156373	0.113541	0.161394	0.178084	0.123503	0.171767	0.00786738	0.156493	0.156628	0	0.857	0.837	0.772	0.687	0.567	0.596	0.918	0.749	0.753	0.912	0.912	0.905	0.908	0.911	0.915	0.907	0.905	0.905	0.904	0.928	0.928	0.842
L.pyrrhocoris	0.306664	0.246299	0.229998	0.159593	0.158681	0.156615	0.252328	0.160493	0.15349	0.173388	0.013873	0.152373	0.178224	0.0106637	0.153792	0.0381021	0.175802	0.165556	0.167247	0.157482	0.0106637	0.0141597	0.157228	0	0.812	0.854	0.858	0.86	0.857	0.927	0.852	0.852	0.917	0.918	0.924	0.924	0.927	0.928	0.926	0.918	0.927	0.926	0.934	0.934	0.871
L.seymouri	0.30988	0.251918	0.229977	0.159722	0.158671	0.166122	0.250088	0.141494	0.13526	0.159579	0.155003	0.133461	0.180863	0.154943	0.133288	0.162538	0.174996	0.144534	0.171758	0.136635	0.155083	0.155609	0.136387	0.156106	0	0.853	0.846	0.847	0.85	0.908	0.845	0.845	0.904	0.904	0.919	0.917	0.923	0.918	0.918	0.912	0.922	0.914	0.924	0.925	0.865
L.shawi	0.315093	0.262689	0.233712	0.168408	0.166885	0.16858	0.261055	0.0503607	0.117867	0.101855	0.157972	0.090381	0.179562	0.159506	0.0914751	0.165233	0.178145	0.0864749	0.171135	0.113583	0.159252	0.157982	0.112101	0.157758	0.141305	0	0.77	0.779	0.783	0.921	0.777	0.777	0.903	0.902	0.906	0.908	0.912	0.91	0.91	0.907	0.908	0.908	0.93	0.931	0.847
L.tarentolae	0.32083	0.275274	0.238307	0.177904	0.176722	0.178422	0.2675	0.0939104	0.134743	0.0839037	0.174541	0.108613	0.188603	0.174534	0.109089	0.179915	0.189238	0.0904789	0.181444	0.129018	0.174426	0.174784	0.128067	0.17259	0.153911	0.0881767	0	0.695	0.712	0.908	0.748	0.759	0.908	0.908	0.904	0.902	0.907	0.915	0.904	0.896	0.907	0.904	0.915	0.915	0.847
L.tropica	0.333561	0.291203	0.232459	0.229209	0.228118	0.233201	0.286581	0.24609	0.236001	0.250989	0.237582	0.233444	0.243907	0.239263	0.234616	0.244103	0.245963	0.240498	0.241331	0.236431	0.239182	0.237597	0.236579	0.237701	0.236956	0.242734	0.244807	0	0.389	0.915	0.763	0.759	0.92	0.92	0.914	0.913	0.914	0.922	0.914	0.91	0.914	0.912	0.933	0.934	0.846
L.turanica	0.316808	0.26403	0.226959	0.20813	0.206465	0.208707	0.260409	0.225853	0.21582	0.231888	0.219396	0.222325	0.228513	0.218063	0.220454	0.226206	0.22904	0.226736	0.229691	0.219394	0.217945	0.219684	0.218437	0.217451	0.222565	0.223424	0.230754	0.221134	0	0.916	0.774	0.769	0.918	0.918	0.911	0.914	0.916	0.92	0.915	0.914	0.913	0.914	0.934	0.934	0.859
P.confusum	0.358871	0.280476	0.316146	0.286189	0.28408	0.283766	0.282558	0.305568	0.291176	0.318445	0.289818	0.295507	0.3045	0.291285	0.296075	0.297022	0.306663	0.305899	0.298379	0.294865	0.291733	0.290869	0.293103	0.29086	0.290729	0.301181	0.313579	0.318473	0.297849	0	0.913	0.915	0.897	0.897	0.904	0.902	0.912	0.909	0.902	0.897	0.905	0.898	0.917	0.917	0.927
P.deanei	0.302464	0.261323	0.230589	0.125315	0.122755	0.121523	0.248132	0.175091	0.176377	0.18958	0.1744	0.168975	0.194174	0.174736	0.169871	0.179633	0.192215	0.178319	0.189283	0.173437	0.174268	0.17477	0.173099	0.1729	0.172608	0.175762	0.188635	0.244796	0.222928	0.293364	0	0.15	0.91	0.91	0.909	0.905	0.908	0.916	0.908	0.906	0.902	0.9	0.92	0.92	0.849
P.hertigi	0.303178	0.264243	0.231785	0.127482	0.124932	0.123058	0.252528	0.175916	0.178033	0.190231	0.174324	0.17101	0.197866	0.17466	0.172035	0.179817	0.191309	0.179434	0.190553	0.174824	0.174064	0.174437	0.174845	0.173439	0.175611	0.176384	0.187338	0.24405	0.222303	0.296697	0.022401	0	0.908	0.908	0.907	0.904	0.908	0.913	0.907	0.907	0.901	0.894	0.923	0.924	0.848
T.brucei_brucei	0.366767	0.268334	0.328574	0.286346	0.284233	0.286602	0.297532	0.303951	0.291859	0.312415	0.277284	0.296767	0.303576	0.278429	0.295265	0.289541	0.301844	0.307148	0.299313	0.295197	0.278902	0.278502	0.296239	0.275487	0.291425	0.301866	0.316839	0.328337	0.304752	0.299724	0.298062	0.297159	0	0.00796	0.857	0.854	0.864	0.854	0.862	0.852	0.857	0.869	0.877	0.879	0.921
T.brucei_rhodesiense	0.365711	0.268029	0.328404	0.286461	0.284196	0.286869	0.298232	0.304223	0.292438	0.312367	0.27785	0.297349	0.303182	0.278996	0.295846	0.289964	0.301918	0.307421	0.299234	0.295156	0.27947	0.279069	0.296198	0.276051	0.291539	0.302454	0.317278	0.328166	0.304864	0.299362	0.298018	0.297428	0.00220627	0	0.856	0.854	0.864	0.855	0.862	0.852	0.857	0.869	0.877	0.879	0.922
T.copemani	0.375645	0.298974	0.337399	0.311932	0.310248	0.314822	0.314333	0.326869	0.314474	0.339019	0.314407	0.327781	0.331741	0.315328	0.329398	0.322082	0.327394	0.330196	0.323599	0.31909	0.315312	0.314752	0.317729	0.315114	0.319868	0.328621	0.339087	0.343153	0.323652	0.319049	0.319536	0.319287	0.282606	0.282556	0	0.84	0.848	0.834	0.851	0.837	0.825	0.836	0.902	0.903	0.922
T.cruzi_CL	0.370866	0.287209	0.327788	0.295413	0.293813	0.294417	0.304494	0.309847	0.298579	0.315011	0.293242	0.30513	0.309819	0.29255	0.306018	0.29795	0.305219	0.309208	0.303798	0.295557	0.292651	0.293769	0.295189	0.293285	0.299173	0.306599	0.324024	0.336287	0.306856	0.305584	0.308803	0.311843	0.265708	0.265362	0.253779	0	0.355	0.532	0.296	0.846	0.814	0.802	0.901	0.901	0.917
T.cruzi_Esmeraldo	0.366036	0.280787	0.322058	0.29133	0.289587	0.288499	0.307252	0.310474	0.293455	0.31767	0.289728	0.304999	0.310607	0.288922	0.304346	0.296509	0.31093	0.30855	0.298126	0.293076	0.288716	0.289471	0.293477	0.288771	0.296958	0.307376	0.321434	0.335779	0.30873	0.306324	0.309968	0.311958	0.261491	0.261896	0.25177	0.104337	0	0.537	0.401	0.856	0.827	0.806	0.908	0.91	0.919
T.cruzi_Marinkellei	0.36153	0.278988	0.322405	0.289157	0.287032	0.281315	0.299237	0.308488	0.295069	0.311889	0.28505	0.300381	0.30683	0.282568	0.299697	0.292174	0.301463	0.305059	0.295671	0.294166	0.283014	0.284947	0.29493	0.284251	0.294736	0.302667	0.316061	0.322382	0.297062	0.304865	0.299574	0.299218	0.254636	0.254742	0.25299	0.128248	0.127491	0	0.559	0.836	0.811	0.796	0.904	0.905	0.917
T.cruzi_Silvio	0.370997	0.285227	0.324522	0.297409	0.29616	0.29402	0.304931	0.31496	0.297148	0.320617	0.289038	0.30622	0.311675	0.290562	0.307194	0.302392	0.310445	0.310578	0.302962	0.298577	0.29012	0.289557	0.297778	0.290717	0.299091	0.310244	0.323688	0.336052	0.307933	0.307877	0.311036	0.310461	0.263182	0.263438	0.254596	0.0784807	0.10572	0.132606	0	0.844	0.819	0.808	0.907	0.908	0.919
T.grayi	0.355818	0.277146	0.317228	0.287424	0.285888	0.28276	0.295507	0.312346	0.304299	0.318268	0.299362	0.310018	0.309873	0.298504	0.310071	0.307105	0.313867	0.317116	0.304767	0.30638	0.298844	0.29989	0.306129	0.298306	0.301232	0.31175	0.319905	0.329088	0.308146	0.30237	0.293003	0.293239	0.259787	0.259742	0.254958	0.254086	0.254596	0.243402	0.253983	0	0.836	0.846	0.893	0.894	0.909
T.lewisi	0.351846	0.280577	0.317308	0.284157	0.281632	0.284435	0.293371	0.305944	0.295588	0.309789	0.288809	0.301055	0.307718	0.288358	0.300885	0.298206	0.301045	0.306729	0.298807	0.299555	0.288654	0.28956	0.298956	0.286266	0.293766	0.305912	0.316308	0.33546	0.307778	0.303817	0.296758	0.299936	0.256905	0.25701	0.254049	0.225309	0.217957	0.214391	0.224554	0.243128	0	0.818	0.901	0.902	0.921
T.rangeli	0.356895	0.282733	0.331162	0.287322	0.284666	0.281389	0.298279	0.319937	0.302376	0.325935	0.291458	0.308189	0.313834	0.291469	0.307692	0.300702	0.314925	0.314681	0.314312	0.306506	0.291455	0.29237	0.30693	0.291271	0.303241	0.316688	0.332675	0.331414	0.307988	0.304274	0.30092	0.300363	0.264099	0.264655	0.258202	0.219652	0.219598	0.210582	0.216494	0.242795	0.229394	0	0.89	0.891	0.919
T.vivax_Liem	0.376361	0.288049	0.334588	0.293784	0.292039	0.290691	0.309979	0.317043	0.30723	0.324775	0.293325	0.304309	0.311322	0.293134	0.304757	0.301929	0.311399	0.317482	0.299414	0.308816	0.29312	0.293522	0.307436	0.295082	0.303232	0.314973	0.327956	0.337538	0.313594	0.312859	0.306209	0.307705	0.253609	0.253571	0.301049	0.278196	0.274782	0.273322	0.279975	0.280619	0.278773	0.280817	0	0.00614	0.938
T.vivax_MTI	0.376178	0.288199	0.33475	0.293627	0.291883	0.290536	0.310294	0.316877	0.307385	0.324608	0.293477	0.30415	0.311159	0.293285	0.304598	0.302083	0.311236	0.31732	0.299255	0.308971	0.293272	0.293674	0.30759	0.295234	0.30307	0.314809	0.327787	0.337366	0.313429	0.312374	0.306046	0.307542	0.253163	0.253125	0.301201	0.277734	0.274628	0.272866	0.279512	0.280765	0.278616	0.280964	0.000642573	0	0.94
Z.australiensis	0.335093	0.301589	0.258211	0.22421	0.223817	0.219403	0.283123	0.236665	0.23337	0.238583	0.235553	0.234946	0.245993	0.236188	0.23562	0.241468	0.243952	0.239402	0.242766	0.235967	0.235819	0.235424	0.236079	0.236312	0.235961	0.23457	0.243626	0.267752	0.256474	0.335672	0.232412	0.234692	0.330257	0.330044	0.348009	0.338704	0.336611	0.330487	0.340262	0.335291	0.340484	0.343782	0.351059	0.350881	0
